# Supplementary material for: The influence of genetic polymorphisms on cytokine profiles in pediatric COVID-19: a pilot study
Source: Front Pediatr. 2025 Feb 24;13:1523627. doi: 10.3389/fped.2025.1523627 (PMC11891370; doi:10.3389/fped.2025.1523627)
Supplement: Supplementary file 1 [file Table1.xlsx]

## Sheet: TaqMan SNP Genotyping Assay
			Samples (n)				Samples (n)
ACE2 (rs2074192) - VIC-C, FAM-T	Allele 1	CC	29			Allele C	75
	Allele 2	TT	29			Allele T	75
	Heterozygote	CT	17
IFNAR2 (rs2236757) – VIC-A, FAM-G	Allele 1	AA	23			Allele A	93
	Allele 2	GG	25			Allele G	77
	Heterozygote	AG	27
TYK2 (rs2304256) - VIC-A, FAM-C	Allele 1	AA	10			Allele A	48
	Allele 2	CC	37			Allele C	102
	Heterozygote	AC	28
OAS1 (rs10774671) - VIC-A, FAM-G	Allele 1	AA	21			Allele A	75
	Allele 2	GG	21			Allele G	75
	Heterozygote	AG	33
OAS3 (rs10735079) - VIC-A, FAM-G	Allele 1	AA	38			Allele A	97
	Allele 2	GG	16			Allele G	53
	Heterozygote	AG	21
CD40 (rs4813003) - VIC-C, FAM-T	Allele 1	CC	63			Allele C	137
	Allele 2	TT	1			Allele T	13
	Heterozygote	CT	11
FCGR2A (rs1801274) - VIC-A, FAM-G	Allele 1	AA	30			Allele A	88
	Allele 2	GG	17			Allele G	62
	Heterozygote	AG	28
CASP3 (rs113420705) - VIC-C, FAM-T	Allele 1	CC	13			Allele C	75
	Allele 2	TT	13			Allele T	75
	Heterozygote	CT	49

## Sheet: Run Information
Base Serial Number	CT054355
Optical Head Serial Number	787BR14409
CFX Maestro Version	5.0.021.0616.
